# Supplementary material for: What motivates people with type 2 diabetes to maintain lifestyle changes and what challenges do they experience? A qualitative evidence synthesis
Source: PLoS One. 2025 Sep 18;20(9):e0332276. doi: 10.1371/journal.pone.0332276 (PMC12445501; doi:10.1371/journal.pone.0332276)
Supplement: S4 Appendix — (XLSX) [file pone.0332276.s004.xlsx]

## Sheet: Motivating
Finding	Hall 2003 [36]	Peel 2010 [40]	Wycherley 2011 [45]	Conlin 2014 [38]	Phelps 2014 [39]	Walker 2018 [41]	Ribu 2019 [44]	Schmidt 2020 [42]	Janssen 2023 [47]	Campbell 2024 [46]	Muchiri 2024 [48]	Van den Burg 2024 [43]
1. Getting support from others	Receiving support from others, including family, friends, and support groups, was a motivator for participants in managing their health.		The factors identified by participants as having helped them to deal with difficult aspects of the programme were the support, encouragement and troubleshooting efforts of the staff (40%).	Support that matters was identified as a significant theme, where the support from family, friends, and healthcare providers played a crucial role in the participants' journey to successful diabetes management.	The power of partnership emerged as a significant theme, indicating that support from family, friends, and healthcare providers was pivotal in participants' sustained health outcomes.		Those who involved family and friends and were “working together with health professionals" often were more successful.	The exercise group and the coaches positively influenced the informants' motivation to exercise regularly by making them feel committed and part of a social community.		The importance of social support in maintaining lifestyle changes highlighted by the mutual encouagement between friends.	Participants mention the importance of support in maintaining lifestyle changes.
	"I use the strategy of disclosing to Ann, my coworker, that I need to test. Ann will ask about my sugar and I don't like to be told or reminded, so this gives me reinforcement to continue."		"The support from staff was crucial. They were always there to encourage and help troubleshoot any issues."	Participant M1: "My wife has been my rock. She makes sure we have healthy meals and encourages me to stay active. I couldn't have done it without her."	Lifepartner, doctor and nutrisionist as support			“When it’s just me, it’s easier to just stay at home, on the sofa. Having commitments and an exercise group motivates me” (Male, 41).		"My good friend and I . . . she had a gastric bypass. She must be nearly three years out, so she made the changes before me, but it's been really good. We feed off each other." (P33)	"If one in the group tells of how the sugar is going down, we copy from each other and correct each other every time." (F58)
	The encouragement and assistance from family and friends played a significant role in their ability to stay motivated.		"The staff's encouragement made a huge difference. Knowing there was someone to report to kept me accountable."	"… So you know to just get mixed up with people who are like-minded and had the same interests in life is important. So, I wouldn't have done it (been successful) by myself. I mean that I had the company of friends; networks; whatever." (M3)	"People who have diabetes should surround themselves with people who support them... I mean just having someone feel for you the way you are feeling is a great feeling. Having someone in your corner is good.” (F4)			Support from healthcare professionals, informants feeling safe and confident, specialised treatment and support was highlighted		The support from family in engaging in activities, including being physically active together.
	"Having my family cheer me on makes all the difference" one participant shared.			Participant M3: "Having a support group of people who understand what you're going through can make a world of difference. It's motivating to share your progress and setbacks with people who get it."				Support from exercise groups, family, being part of a project
	"Being part of a support group helps me feel understood and supported" Participant			Participant M1: "My healthcare provider took the time to understand my lifestyle and help me create a plan that worked for me. This tailored support made a huge difference in how I managed my diabetes."				The exercise group and the coaches positively influenced the informants' motivation to exercise regularly by making them feel committed and part of a social community.		Tailored support from health professionals was considered essential.
				Participant M4: "Having a support system that understands my specific needs and challenges was crucial. It wasn't just about following a set plan, but about adapting it to fit my life."				"I miss it a lot, both the group itself and exercising together. When I'm all alone, I don't make it out of the house (...) If someone didn't show up during the intervention, we would call him, and we never started until everybody was there; it was amazing" (Female, 69).		"It's just having those regular check-ins that helped keep me on track. It just gave me a little guide on where I was at." (P28)
2. Walking as an activity	Participants identified walking as a preferred and simple activity.	For those few participants who had successfully implemented and, importantly, maintained increases in their physical activity levels walking dogs played a vital role. Walking, — especially with a dog — was seen as achievable and sustainable form of exercise because it offers regular, routine activity and companionship.	(13%) indicated that they had commenced physical activities such as hiking and walking.	Walking was frequently mentioned as a manageable and accessible form of exercise that participants could integrate into their daily routines. It was often the preferred activity due to its simplicity and the minimal equipment required.	Participants mentioned walking as a manageable and enjoyable form of physical activity that helped them maintain their health.	The walking activity was appealing to nearly all of the informants from the intervention group because the activity was familiar to them and in alignment with what they could see themselves doing.			Some participants had successfully integrated walking into their daily routine.			Walking was mentioned as a form of physical activity that could be maintained: "This diet makes me more able to go for a walk, makes me fitter so that I can walk." [FG1, male]
	"I love going for walks with my friends; it makes exercising fun and something I look forward to" Participant	"Still walking 6, 7, 8 miles a day erm every day ... It's just become a part of the routine that I enjoy. It's not a chore, it's something that I actually enjoy doing." (Andy, I2)	"I started hiking and walking regularly. It was an enjoyable way to stay active."	Participant M1: "Incorporating regular exercise was key. Whether it was walking, swimming, or cycling, staying active helped me control my blood sugar levels."	Walking was identified as a simple yet effective form of physical activity that participants could easily incorporate into their daily routines.	"I could go down to the basement and use the exercise bike, but then you look directly into a wall. I would much rather go outside and see something while I exercise." (informant 4)			"I found exercises that I like, you know, this walking business. I really like walking."
	"I enjoy walking because it's easy on my joints and I can do it anywhere." Participant	For one of the participants a dog provided a mandate for increased, and sustained, amounts of walking.		Participant M1: "I started walking every day. It was something I could do without any special equipment or gym membership. Just putting on my sneakers and going for a walk made a big difference."	F3: "I started walking every day. It was something I could do without much trouble, and it made a big difference in how I felt."	Interval walking was perceived by the majority of the informants from the intervention group as enjoyable, whereas the setting of training in fitness centers was not associated with joy and prevented the informant in the control group from maintaining the activity on a regular basis.
	"It's something I can do at my own pace, which makes it perfect for me" Participant	"I will walk — a much more sedate approach to keeping fit." (Callum, I4)		Participant M4: "Walking became my go-to exercise. It was easy to fit into my schedule, and I didn't feel intimidated by it like I did with other forms of exercise."	F1: "I try to stay active by doing housework. It may not seem like much, but it really helps me keep moving and stay on top of things."	The continued engagement in physical activity depended on the enjoyment of the actual activity. Informants who had been interval walking and attended the final interview described a genuine enjoyment in doing the activity and appreciated physical activity as part of their everyday life through interval walking.
		"So she did all the research and found the dog. So we agreed to take her knowing that the walking would very quickly pass down to me. But I walk every night anyway so erm it's good to have some canine company ... So I do between 7 and 8 miles every day, 7 days a week." (Andy, I4)		Participant M2: "I started walking every evening after dinner. It was a manageable way to get some exercise, and over time, it became a habit I looked forward to."	F2: "Gardening has been a wonderful way for me to stay active. I love being outside, and it's a great way to get some exercise without feeling like I'm working out."	Informants who had been interval walking and attended the final interview described a genuine enjoyment in doing the activity and appreciated physical activity as part of their everyday life through interval walking.
		"I like the walking, but not up mountains or anything. I don't mind going for a walk ... It's not a fast walk if you like, y'know we tend to stroll, but I reckon it's better than nothing ... I probably could do with going myself out walking quicker. But it's the motivation I lack." (Mary, I4)		Participant M4: "Walking was something I could do without any special equipment or gym membership. Just putting on my shoes and going for a walk made a big difference."	F4: "I incorporate a lot of physical activity into my daily routine, like housework and gardening. These activities keep me busy and help me manage my diabetes."	In one case, a group of people meeting daily on a voluntary basis to do interval walking together and, in another case, an agreement with one other person to meet regularly and undertake interval walking combined with other activities.
		“We get regular exercise every day ... Rain, hail or shine ... We’re out in all weathers aren’t we [speaks to the dog].” (Duncan)
		"We go out for walks. I walk about 8 miles every single day ... 2 at lunchtime and 6 at night erm they'll [his children] often come with me at night ... It's not just a passing phase y'know that's the way it is now for as long as I'm able to draw breath basically erm because I want to keep on feeling this good ... it's just part of my life now erm and I would miss it if I stopped."
3. Being physically active with others	Exercising with others provided accountability and made the activity more enjoyable.	Having a dog, or having access to a dog, provided the extrinsic incentive for self-professed 'naturally lazy slob[s]' (Mary, I2) or participants who lacked intrinsic motivation to exercise to achieve and maintain regular physical activity.	Participants who undertook supervised exercise training during the programme indicated access to appropriate programmes/facilities (38%), more affordable gym membership (21%), and having a personal trainer/motivator (17%) would have facilitated exercise continuation.		Being active with others provided social support and motivation but also came with challenges, such as coordinating schedules and finding suitable activities.	Commitment and obligation were emphasized as being motivational in initiating and maintaining physical activity.		The exercise group and the coaches positively influenced the informants' motivation to exercise regularly by making them feel committed and part of a social community. The fixed schedule and the knowledge that one is expected by others to attend and participate made the informants prioritise their exercise sessions throughout the intervention period.			The group dynamics played a crucial role in encouraging physical activity together: "Coming to group helps with my stress, I can laugh and talk." (F61)	Social influence is mentioned as a facilitator: "For example, I bought an activity tracker, and now I try to walk more regularly with friends and family."
	"I love going for walks with my friends; it makes exercising fun and something I look forward to" Participant	Walking with neighbours and dogs was crucial to the physical activity; "I had a neighbour two doors down and we used to walk a lot. We used to walk right round the country park and it took two hours on a Sunday morning, but she moved and it's not quite so easy now." (Jennifer, I4)	"Having a personal trainer and affordable gym membership really helped me stay on track."	Physical activity was a recurring theme in the participants' stories, highlighting its importance in managing diabetes and improving overall health.	F3: "I loved walking with my friends, but it was tough to find times that worked for everyone. Sometimes, it felt like more hassle than it was worth."	Some informants had successfully transferred the commitment they found motivating to a new structure that facilitated being physically active. The new structure was, in one case, a group of people meeting daily on a voluntary basis to do interval walking together and, in another case, an agreement with one other person to meet regularly and undertake interval walking combined with other activitie…		"When it's just me, it's easier to just stay at home, on the sofa. Having commitments and an exercise group motivates me" (Male).
	Group exercise sessions were particularly effective in helping participants stay committed to their routines.	For those participants without responsibility for, or access to, a dog, their walking intentions were often not realised	Of the 24 participants whose involvement included, by random assignment, a supervised, resistance-exercise training intervention, 50% reported they were still attending gym sessions at alternative locations.	Participant M3: "I realized I needed to move more. I joined a local gym and started working out three times a week. The more active I became, the better I felt."	Participants found that engaging in physical activity with others provided a sense of community and support, though it also required additional effort in terms of coordination and finding mutually enjoyable activities.	"I sit at home and say to myself 'come on – get out and go for a walk, come on – get out' but nothing happens. I need a push by someone." (informant 4)
	"Being part of a group class keeps me motivated and on track" Participant	I'm taking — not enough probably — but I'm certainly walking a heck of a lot more than I used [to]. Oh aye, I go out with my neighbour with her dog." (Mary, I4)	"I continued going to the gym because it became a part of my routine and I enjoyed the support from others there."		F4: "Exercising with my family was great because it kept me accountable, but not everyone was always on the same page, which made it challenging."	"Nobody is expecting me to do it (physical activity) so quite quickly I'll say 'tomorrow you'll go to the fitness center' and then tomorrow it's postponed till the day after and suddenly a month has gone by." (informant 3)
		"Oh well I have to erm it makes me go out y'know." (Diane, I4) (talking about her dog)
		"I don't mind a bit [of a] walk, but that's the strength of my exercise." (Walter, I4)
		"I've got a new neighbour moved in a couple of doors down and she's into walking. So I'm walking quite- quite a- too much for me really y'know, but she says 'you'll get used to it.'" (Jennifer, I3)
		"Oh yes, I mean that's exercised every day, every morning and the wife usually comes as well so we both get our exercise walking the dog." (Duncan, I2)
4. Seeing results	Participants observing improvements in their health and well-being motivated them to continue their efforts.	"Still walking 6, 7, 8 miles a day erm every day ... It's just become a part of the routine that I enjoy. It's not a chore, it's something that I actually enjoy doing." (Andy, I2)	Motivating effects of having lost weight (13%) and achieved improvements in diabetes control (13%).	Seeing tangible results, such as weight loss or improved HbA1c levels, served as a powerful motivator for the participants to continue their healthy behaviors.	Observing positive health outcomes, such as improved HbA1c levels and weight loss, reinforced participants' commitment to their self-care routines.	At the termination of the program and 1 year after baseline, several informants explained that knowing what to do as well as experiencing progress and reaching goals were very important for maintaining physical activity behavior.		When they invested time and energy in behavioural adjustments, feedback through results was a prominent factor in sustaining their efforts, results such as reduction in medication, improved fitness and physical form and experienced improved well-being/vitality.		The participant's satisfaction with their progress, indicating that seeing results is a motivating factor for continued lifestyle changes.	Inprovements in health markers as a motivating factor.	Positive reinforcement from seeing weight loss.
	"When I start seeing the benefits, like feeling more energetic or losing weight, it really keeps me going" Participant	"It all boils down to the fact that it was a novelty at first y'know and probably I honestly thought that 'Och it won't last this exercise lark' y'know ... But it's got to the stage where I enjoy it and I almost need it at the end of the day ... just to get out for an hour or so, just on your own for reflection away from the noise of the children and people nagging [laughs]." (Andy, I3)	"Seeing the weight come off and my diabetes control improve was a huge motivator."	Participant M2: "When I saw my blood sugar levels drop and my clothes fitting better, it was all the motivation I needed to keep going."	F4: "When I saw my blood sugar levels going down, it was like, wow, this is working. It made me want to keep going."	"It is very much the awareness of your own capability of making a difference... You are in charge of what you can do and you have proof that you really can do something." (Informant 3)		"Basically, it's because I see that what I'm doing is working. I'm embarrassed that I haven't done it before" (Male, 41).		"I've lost the weight that I've been wanting to lose, and I want to lose more." (P 12))	"My sugar is now right it never goes beyond 7 in the morning." (M63)	"I was one hundred and twenty kilos, now I think I'm about one hundred and four, [...] that brings a lot in terms of fitness."
	"Seeing my blood pressure go down and my stamina improve makes all the hard work worth it" Participant	A dog provided a mandate for increased, and sustained, amounts of walking."	"I had this great sense of achievement with what I'd done with the exercise. I was keen to keep it going."	Participant M4: "Seeing the numbers change on the scale and my glucose monitor made it clear that my efforts were paying off. It kept me focused and determined."		Knowledge would have to be complemented by progress and measurable changes in fitness level or weight loss to satisfy the need for competency.		"I feel that it motivates me, that my fitness has improved, that walking on stairs is not a problem, that I feel good., I have more energy, I get my sleep, I am fresh when I wake up. Such completely ordinary things, it sounds a little strange, but I actually wish I had felt bad at some point" (Male, 50)
	"My heart function has improved since I started following my treatment plan, and that keeps me motivated" Participant	Walking, — especially with a dog — is an achievable, and crucially, sustainable form of exercise for people with type 2 diabetes because it offers regular, routine activity and companionship.				When informants progressed, it added to their desire to continue and achieve more in terms of benefiting their condition.		The informants found it important to be able to monitor their own progress through either self-perceived well-being, electronic data, amount of medication use or feedback from health professionals.
	"When I feel less pain, it reminds me that what I'm doing is working" Participant					"I would say a quick weight loss of 5–10 kilos would do wonders. It would really be motivating. You want to get into a loop where you eat right because you are exercising and you are exercising because you are losing weight." (informant 3)
5. Acquiring knowledge	Learning more about their illness and how to manage it helped them feel more in control and motivated to take action.			Knowledge about diabetes and how to manage it was crucial. Participants emphasized the importance of education in their journey to better health	Participants emphasized the importance of understanding their condition and the impact of their lifestyle choices on their health.	Feeling capable of participating in physical activity was facilitated through knowledge, practical experience, and progress and considered motivational, whereas lack of progress extinguished motivation.					Some participants acquired knowledge from the educational part of the program.	Some increased understanding of health's relationship and lifestyle choices.
	"When I understand what's happening with my body and what I can do to help, it really motivates me to stick to my plan" Participant			Participant M1: "Understanding what diabetes is and how different foods and activities affect my blood sugar was a game-changer. Knowledge truly is power."	F2: "I didn’t know much about the disease and I really didn’t look into it much at first. But once I started learning more, I realized how important it was to take control."	The need for competency was satisfied by knowing what to do and being provided with the tools to do it.					"It helped me understand diabetes better. I learnt a lot, the portions I must eat, and the right type of foods to choose from the materials given to me." (F46)	"Well, because of the [FMD] boxes that I had, I started to realize that [...] what you eat and drink affects your health."
	"The information my doctor provides and what I find on my own helps me feel more confident in managing my condition" Participant			Participant M3: "The diabetes education classes I attended were invaluable. They provided the information I needed to make informed decisions about my health."	F3: "I do a lot of research, I would say every week I am doing at least ten hours of research. I have Google alert for all the new diabetes medical results or scientific inquires. I'm always learning more and keeping up with all new stuff so that's really beneficial"	Feeling capable of participating in physical activity was facilitated through knowledge, practical experience, and progress and considered motivational.					"I now can tell others about how to eat when you are a diabetic." (F68)	"I have learned to eat differently [...] I can move much better and I'm incredibly happy about it." [FG4, female]
	"I feel good when I can help others by sharing what I've learned about managing my condition" Participant			Participant M2: "Understanding my condition and seeing the positive changes in my health kept me motivated. Every small success built my confidence and kept me going."		Knowledge and practical experience was motivating for some of the participants – particularly for informants without past experience of structured physical activity.
				Participant M3: "The more I learned about managing my diabetes, the more empowered I felt. This knowledge helped me stay positive and take proactive steps in my self-care."
				Participant M1: "Every time I saw improvements in my blood sugar levels or felt better physically, it reinforced my efforts. These positive outcomes kept me on track."
				Participant M1: "I found that talking to others about my diabetes journey was incredibly helpful. We exchanged tips and strategies, which not only provided practical advice but also emotional support."
6. Fearing consequences of the disease	Fear of complications and further health deterioration motivated them to take their condition seriously and follow medical advice.			Fear of the potential consequences of unmanaged diabetes, such as complications and deteriorating health, served as a significant motivator for participants to take their condition seriously and adhere to their self-care routines		The fear of comorbidities and the opportunity offered by the program to make a difference was very motivating for the informants.		At the 18-month follow-up interviews, no changes in dosage were reported, and medication-free informants stated that not having to take pills was still their main reason for maintaining the lifestyle changes, related to a feeling of shame.
	"'I'm scared of what could happen if I don't manage my illness properly, so I try to follow my doctor's recommendations as closely as possible" Participant			Participant M1: "The thought of losing my eyesight or a limb scared me into action. I didn't want to face those kinds of complications, so I made sure to follow my treatment plan."	F2: "I think the biggest motivation factor is fear. I have heard and seen too many times when people did not take care of their diabetes they end up on even more medication. They lose limbs, they are not able to function, they seem to be so sick and I’ve never wanted to be that way. So that drives me to take care of myself."			"I was motivated by not having to take medicine and having a better and longer life" (Male, 74).
	"I would miss a lot of life, I want to live, I want desperately to live, I want quality of life and I don't want to be a burden." Participant			Participant M4: "I was terrified of what could happen if I didn't manage my diabetes properly. That fear pushed me to stay on top of my blood sugar levels and take better care of myself."	F2: "I knew that I had to make changes and sustain them. I was well aware of that and was determined to utilize whatever it took to make these changes. The determination came out of fear and the fear was of the complications. I also knew that I had a choice and it is from that choice that I took action."
	"The thought of ending up in the hospital or worse terrifies me, so I do everything I can to stay healthy" Participant				F4: "I was petrified of the fact that I didn’t wind…I did not wind up in a nursing home. I did not want to wind up missing toes or limbs or anything, because there was a lot there."
7. Taking control	Participants expressed a sense of empowerment when they took active steps to manage their condition.		Participants identified weight loss (63%) and improved diabetes control (40%) as the main reasons for volunteering for the programme.	Patients taking control over their illness involved a proactive approach to self-care and management, often driven by a sense of responsibility and determination	Engaging in physical activity helped participants feel more in control of their health and provided a sense of accomplishment.	You can have a lot of intentions about continuing on your own but that can disappear all of a sudden, but then it (structure) will still keep you going.	A strategy for maintaining a healthy diet was avoiding temptation, demonstrated by rules as “not keeping forbidden food at home.”	The most adherent informants succeeded in maintaining their new lifestyle by acknowledging that the constant challenges in life itself would interfere with their ability to cope with diabetes.	Some participants took control of their life by wanting to improve their health, aiming to maintain freedom and staying active for as long as possible.	The most successful participant's was taking control over their health and lifestyle.	Participants felt motivated to adopt healthier practices as part of taking control over their condition: "I am motivated to take my insulin properly and to stick to the eating plan, I changed from white to whole wheat bread." (M48)
	"Taking control of my health makes me feel empowered and in charge of my life" Participant		"I'd reached a point in my life where I needed a change in my health. This opportunity came along and I took it."	Participant M2: "I realized that if I didn't take control, no one else would. I had to be the one to manage my diet, exercise, and medication."	F1: "I was determined to utilize whatever it took to make these changes. That determination came out of fear and the fear was of complications. Exercise became a non-negotiable part of my routine."	"It is very much the awareness of your own capability of making a difference … You are in charge of what you can do and you have proof that you really can do something." (informant 1)	Some restricted food intake during the week to allow more in the weekends.	Three informants in particular were able to plan according to their goals and displayed signs of the new lifestyle being part of their lives and self-image: 'I think it's become a habit, and I know I'm doing something good for myself and I like it' (Female, 49)."	"So, as long as I'm healthy, I can do what I want... I can maintain my lifestyle. As long as I can skate with my grandkids." (P12)	"I can do this on my own now that I know what I'm doing and what it's doing to my body and how I'm feeling, so I'm so stoked. I really am." (P12)	"Before I used to eat without caring. Now I plan what to eat and make sure I get the right stuff." (M54)
	The desire to be proactive in their healthcare was a recurring theme among respondents.			Participant M3: "I took charge of my health by researching and understanding my condition. I made a plan and stuck to it because I knew it was up to me to make the changes."	Most participants acknowledged and accepted their diabetes, which was a crucial step in managing the disease and its consequences in their everyday lives	All informants felt capable of engaging in physical activity routines presented in the program and felt motivated by the thought of progress.		The most adherent informants described determination to reach their goal and continue the new lifestyle, as well as heightened belief and confidence in themselves despite the challenges they had faced. Their behavioural adjustments had become an active choice, creating new routines that they enjoyed and could not live without.	"During conference calls, I find that I'm standing now. I take them with the headset and like, pace kind of up and down so that I'm just not sitting all the time." (P11)	Participants ackowledged the obstacles of daily life as unavoidable, recognising weight loss and behaviour change as a work in progress rather than something that could be achieved overnight. Participants recognised the risk of reverting to old habits, but they wanted to sustain the benefits they had attained so far.
	"When I take control of my illness, I feel stronger and more confident" Participant			Having the freedom to choose their own methods and strategies for self-care allowed them to tailor their management plans to fit their personal preferences and lifestyles.	F1: "I had to come to terms with the fact that diabetes is a part of my life now. It’s not going away, and ignoring it doesn’t help. Acknowledging it and accepting that this is my reality has been crucial in managing my health."	The satisfaction of the need for competence is an essential part of internalization; Ryan and Deci also state that people are more prone to engage in activities they master and value in terms of the outcome.				It’s just a matter of keeping it under control and not letting [my HbA1c] go back up. (P01)
	"'Setting small, achievable goals makes it easier to stay on track and see progress,' one participant explained."			Participant M3: "I realized that I needed to be adaptable. If I couldn't get a workout in one day, I would find another way to stay active. It was about making diabetes management fit into my life, not the other way around."	F2: "Once I accepted that I have diabetes and that it’s a chronic condition, I was able to make the necessary changes in my life. It’s not always easy, but accepting it means I can deal with it more effectively."	Informants explained that knowing what to do as well as experiencing progress and reaching goals were very important for maintaining physical activity behavior.				We decided we’d get smaller plates so, you know, you feel like your plate’s full. (P20)
	"When I set a goal to walk a certain distance each day, it gives me something concrete to work towards" Participant			Personal characteristics helped the participants take control; Participant M2: "I'm kind of a stubborn SOB and once I decide I'm going to do something you know I'll walk right over the top of you if you get in my way."	F3: "I realized that fighting against the reality of having diabetes was only making things worse. Accepting it allowed me to focus on what I can do to manage it, rather than feeling defeated by it."	"You can have a lot of intentions about continuing on your own but that can disappear all of a sudden, but then it (structure) will still keep you going." Informant 4				I have to get out and do the garden, something to take my mind away from the food and wanting it and thinking I’m hungry. (P37)
	Participants mentioned the importance of planning and scheduling their exercise and meals to ensure consistency and adherence. 'I set small, manageable goals for my diet and exercise, which makes it easier to stick to them'			Participant M1: "I had to stay mentally strong and focused. There were times when I wanted to give up, but I kept reminding myself why I started this journey."	F4: "Accepting the disease was a turning point for me. It meant acknowledging that I have to be more mindful of my health every day, and that’s okay. It’s become a part of who I am, and I’ve learned to live with it."					You’ve gotta think about what you’re eating, you can’t just eat anything, especially if you don’t wanna put the weight back on. (P37)
	Strategies for maintaining physical activity over time included adapting activities to life situations, daily routines, and physical conditions.			Participant M2: "I realized that if I didn't take control, no one else would. I had to be the one to manage my diet, exercise, and medication."	F1: "The goals I set for myself had to mean something to me personally. It wasn’t just about numbers or medical advice; it was about making changes that aligned with what I value in life."
	Diet-related strategies included reducing portions, eating more salad, drinking water, choosing sugar-free options for desserts or drinks, choosing "low carb" options or avoiding carbohydrates at unplanned events, not having snacks in the house, keeping busy with something, staying away from the kitchen, shortening lunch time, skipping "illegal" food in the shops, or eating before gatherings or e…			Participant M3: "I took charge of my health by researching and understanding my condition. I made a plan and stuck to it because I knew it was up to me to make the changes."	F2: "For me, the goals had to resonate with my own desires and what I wanted to achieve. If the goal didn’t mean something to me, it was hard to stay committed to it."
				Participant M3: "I had to make my health a priority. It wasn't easy at first, but once I saw the positive changes, it became clear that this was the only way forward."	Mental resilience required to manage their condition; F2: "You have to be mentally strong to deal with diabetes. It's not just a physical challenge but a mental one too."
				Participant M4: "I always tried to stay positive. Even when things got tough, I focused on the progress I had made rather than the setbacks."	F4: "Staying optimistic was important. It helped me keep going even when things got tough."
					F3: "Planning is critical. I need to plan my meals, my exercise, and even my doctor's appointments to stay on track."

## Sheet: Challenging
Finding	Hall 2003 [36]	Peel 2010 [40]	Wycherley 2011 [45]	Conlin 2014 [38]	Phelps 2014 [39]	Walker 2018 [41]	Ribu 2019 [44]	Schmidt 2020 [42]	Janssen 2023 [47]	Campbell 2024 [46]	Muchiri 2024 [48]	Van den Burg 2024 [43]
8. Lack of motivation for regular exercise	Lack of motivation for exercise among participants was a significant barrier to improving their health outcomes.	Contrary to exercise being advocated as a 'cornerstone of diabetes management', few participants acknowledged that physical activity overall was fundamental to their diabetes self-care: 'Not winning medals for the exercise stakes' (Eric, I2), but some participants were aware that regular exercise provided health benefits: "When I come back from the gym I mean my count's down [blood glucose level]…	The 'post-programme realities' of less support and supervision as the most important factors for continuation of exercise participation.	Lack of motivation for physical activity was a common challenge among the participants. Many struggled to integrate exercise into their daily routines despite knowing its importance.	Participants often struggled with maintaining consistent motivation, which made it difficult to adhere to their self-care routines over the long term.	One informant felt that his goal of weight loss had not been satisfyingly met and, therefore, felt discouraged. As a consequence, one informant had stopped attending the program altogether, whereas several others uttered that they were relieved that the program was over, so they could regain control of their own routines.	Some experienced a lack of energy and motivation to maintain regular exercise routines.	Those who struggled the most to continue regular workouts had difficulty finding new exercise partners in their local community post-intervention, after having the other participants in a temporary structure.
	Many participants expressed a lack of enthusiasm for engaging in regular physical activity, often citing fatigue and disinterest.	"I'm not a gym person and I don't like swimming ... I mean going for a walk's fine, I can cope with that ... I went through spates of it when you go with all your pals to the gym and we all do this and that and then it falls through cos you all go to the pub afterwards and just [laughs] — that's the good bit [laughs]." (Iris, I4)	"Maintaining consistency with exercise was tough, especially without the structured environment and support."	Participant M2: "I knew I needed to exercise, but finding the motivation was tough. It was easier to just skip it, especially on days when I was already tired from work."	F3: "There were days when I just didn’t feel like doing anything. The motivation would just disappear, and it was hard to get back on track."	"Nobody is expecting me to do it (physical activity) so quite quickly I'll say 'tomorrow you'll go to the fitness center' and then tomorrow it's postponed till the day after and suddenly a month has gone by." (informant 3)	“I am told to exercise, but I am so tired. It is as if I do not care. I want to do some exercise, but I do not bother. I do not get started.”	"When I'm all alone, I don't make it out of the house (...) If someone didn't show up during the intervention, we would call him, and we never started until everybody was there; it was amazing" (Female, 69).
	"I know I should exercise more, but I just can't seem to find the energy or motivation to do it" Participant	"I like the walking, but not up mountains or anything. I don't mind going for a walk ... It's not a fast walk if you like, y'know we tend to stroll, but I reckon it's better than nothing ... I probably could do with going myself out walking quicker. But it's the motivation I lack." (Mary, I4)	"The structure of the program was very helpful, but once it ended, I found it hard to keep up the same level of activity on my own."	Participant M4: "I’ve always hated working out. The thought of going to the gym or even walking was just not appealing to me. It took a lot to push myself to do it."	Participants faced various obstacles related to incorporating exercise into their daily routines, including physical discomfort, lack of time, and difficulty in maintaining consistency.	A lack of progress and unattained goals were devastating for motivation toward continuing to be physically active.	Some “explained” and “excused” their failure by telling themselves or others that they could not exercise because foot ulcers prevented them from doing so, rather than looking for alternative ways to exercise.
		Some participants stated that they lacked joy in exercising, and had to force themselves to continue: "I'm still going, but maybe only- like I'll go one week and I'm thinking 'ooph' ... It's not something I enjoy doing, it's as simple as that. It's like a chore." (Mary, I3)	Participants identified the absence of professional support and supervision post-programme as a significant barrier.	Realization for the participant, emphasizing the importance of self-care and prioritizing one's health.	F2: "It was hard to find the time to exercise regularly. Between work and family responsibilities, I often felt too tired to do anything."	The time schedule of the program conflicted with other priorities in the everyday lives of informants including working hours, and had forced some informants to change routines and abandon other commitments.
		"Och I've got to force myself. I'm not- well obviously I'm not a person who enjoys exercise let's be honest [laughs] erm or I wouldn't have ended up like this would I? I just hate it n' yon step thing, I hate that as well ... I did have this wild theory I would go three times a week. That lasted a week." (Mary, I2)	"You go from intensive supervision to no supervision at all at the conclusion of the programme. You don't have regular weigh-ins or anything like that afterwards. The weigh-ins and that sort of thing are incentives during the study. Left to your own devices, you don't have that to look forward to and tend to let things slide."	Participant M1: "There was a time when I treated my car better than my body. I would make sure the car got its regular oil changes and maintenance, but I wasn’t doing the same for myself. It hit me one day that my body needed the same level of care and attention."		Informants explained that knowing what to do as well as experiencing progress and reaching goals were very important for maintaining physical activity behavior.
		For some, increasing physical activity had only ever been a good intention; "My intention was to ... maybe go on a treadmill or something." (Walter, I4)				The need for competency was satisfied by knowing what to do and being provided with the tools to do it. Later, knowledge would have to be complemented by progress and measurable changes in fitness level or weight loss to satisfy the need for competency.
		The continued engagement in physical activity depended on the enjoyment of the actual activity: "it is important that you are motivated for it [type of physical activity]".
9. Physical, practical, or social challenges around exercise	Participants mentioned the lack of resources as a significant barrier to achieving their goals. Physical limitations, such as pain and fatigue, made it difficult to maintain a consistent exercise routine. Injuries and recovery from surgery was mentioned as barriers: 'I hurt my knee, and it took months before I could get back to my regular workouts' and another qouted: 'After my surgery, I was bed…	Many participants struggled with osteoarthritis: "Because of the arthritis I don't exercise an awful lot ... like if I go for a walk er I have to watch how far I walk because I might be alright getting there, but I've got to remember that I've still got to get back." (Diane, I1)	Participants who did not continue or (in the case of diet-only participants) subsequently did not commence a resistance-training based exercise programme identified reduced access to gyms, equipment or similar exercise programmes (29%) and the expense of public gyms (21%) as impediments.		Engaging in regular physical activity posed challenges for some participants, particularly in terms of dealing with physical limitations.	Commitment and obligation toward someone was still emphasized by some informants as an important factor in maintaining their behavioral change following the termination of the program.		All the informants described how their lives in general had been influenced by the behavioural changes and how they dealt with this in their own ways. Some mentioned happenings in private life and challenges of maintaining changes over time.
	"I want to exercise, but my body just hurts too much" Participant	"I don't do much exercise because, well mainly because I'm sore with the arthritis." (Diane, I2)	"It was difficult to find a similar programme to the one [used in the study], with some sort of monitoring. They [commercial gyms] tend to leave you to your own devices, or push a programme of their own."		F4: "I knew I needed to exercise, but it was tough. I had joint pain, and sometimes it just felt like too much to handle."	A lack of progress and unattained goals were devastating for motivation toward continuing to be physically active.		"So much has happened, I lost a close friend, my shoulder is injured and I have not been able to exercise the last three months, someone broke into my house, my sister died (...) with all that, sometimes I feel like just giving up" (Male, 74).
	Psychological barriers, including lack of motivation and low self-efficacy, were also significant challenges: "I don't feel confident enough to stick with an exercise program" Participant	"I'd like to be able to do more exercise, but I have arthritis so it's a problem. I'm limited to how much I can do but having said that ... I've been trying to go for a walk around the block." (Diane, I3)	"The cost of gym memberships is quite high, and it was hard to find a place that offered the same level of support as the research program."		Lack of focus on health and the seriousness of diabetes diagnosis: F2: "It didn’t seem important to me. I was pregnant with my daughter. We had just moved into another house. I was working long hours. It wasn’t that significant to me."	One informant felt that his goal of weight loss had not been satisfyingly met and, therefore, felt discouraged		The dietary restrictions were considered especially difficult while also following the 'time-consuming exercise recommendations'
	Participants found it challenging to adapt their health routines to fit their new schedules and responsibilities when changing jobs: 'When I started my new job, it was hard to find time to exercise and prepare healthy meals'	Exercise as a different lifestyle change to maintain: "I used to walk a lot, but my job moved and my commute became 45 minutes longer. It's not as easy to fit in walks now." (Jennifer, I4) and exercise equipment as a reason: "I was going to buy a bike, but I don't really have anywhere to keep it." (Callum, I4)			Life circumstances (e.g., taking care of ill parents, working long hours to put food on the table)	The time schedule of the program conflicted with other priorities in the everyday lives of informants including working hours, and had forced some informants to change routines and abandon other commitments.		Some participants mentioned heavy workload: "There's been a lot of pressure at work. I pull myself together and tell myself it's going to get better, otherwise I might just find another job. I have a personal life that I need to take care of" (Female, 49).
	Personal trainer provides benefits, but high cost was mentioned as a limiting factor: 'I would love to have a personal trainer, but it's just too expensive for me'
10. Lack of flexibility and autonomy	Participants often felt that their healthcare plans were rigid and did not allow for individual preferences or adjustments based on their personal circumstances.		Several participants also mentioned factors relating to breaking routine as being an impediment to continuing the dietary plan. These included disrupting personal events, the pressures of social outings and travel – all circumstances in which people might find their dietary choices diminished by the change of environment or social pressures.					The implementation, and the lack of flexibility during the trial conflicted with informants' work schedules, preferred daily routines and personal lives.		Concerns were raised about the time, money, and effort required to plan, purchase, and prepare healthy food, each of which had been alleviated during total diet replacement, and some participants were concerned they may suffer a lapse in motivation, revert to previous eating habits, and rapidly regain weight.
	"My treatment plan is so strict that I don't have room to adapt it to my daily life" Participant		"Going away [on extended travel] from my home environment broke the routine. The loss of structure and being away from the comfort zone of my home environment had a negative impact."					The dietary restrictions were considered especially difficult while also following the "time-consuming exercise recommendations"		Now I’ve gotta think, and now I’ve gotta meal plan, and now it’s just something else that I’ve gotta do. (P28)
	The lack of flexibility in healthcare recommendations was perceived as a barrier to effective self-management.		Participants expressed a need for more flexibility and autonomy in their exercise routines, which was not always accommodated in the structured program.					"The hardest part was following the diet programme, all the recommendations and six meals a day. It was hard fitting the meals into my daily routine—that pressure all the time. I couldn't comply; it felt so different all the time" (Male, 72).
	"I wish I had more say in how I manage my condition, but the guidelines are too inflexible" Participant		"I felt the program was very rigid. It would have been better if there was some flexibility to adjust the exercises to fit my personal schedule and preferences."					"It's really hard, and if other people say anything else, they're lying" (Female, 49)
11. Lack of knowledge and interest from healthcare professionals	Insufficient support and interest from healthcare providers, which left participants feeling isolated and undervalued.	Healthcare professionals lacked interest in type 2 diabetes and participants claimed to have only received vague and non-specific guidance about physical activity from health professionals. ‘They don’t ask you anything. They just say “are you getting exercise?” I says “Oh yes I get exercise”. They don’t enquire as to what type of exercise.’ (Lindsay, I4)		Participants felt a lack of support and interest from their healthcare providers. This lack of engagement often hindered their ability to manage their diabetes effectively.	Participants expressed dissatisfaction with the level of engagement and support they received from their healthcare providers, which often left them feeling isolated and unsupported.			More than half stated that their general practitioners did not handle their illness with the same seriousness as the professionals involved in the U-TURN trial.
	Participants frequently mentioned that their healthcare providers did not seem invested in their well-being or in encouraging lifestyle changes.	‘Well they’ll ask, y’know, what exercise you get ... but they haven’t said “Oh I think you should be walking twice as far” no, nothing like that.’ (Duncan, I4)		Participant M1: "My doctor would just give me the basics and send me off. There was no follow-up or real concern about how I was doing with my diabetes management."	F3: "After the initial diagnosis, there wasn’t much support. I felt like I was just given a prescription and sent on my way."			After returning to primary care with their general practitioners, the informants described a lack of support and difficulty coping with the disease on their own.
	"My doctor just gives me medication but never talks about lifestyle changes or how I can manage my condition better" Participant	"They [doctors] say light exercise is good for you, but I don't know if it helps with the diabetes or not. (Walter)”		Participant M3: "I felt like just another patient being rushed through the system. There was no personalized care or support. It was disheartening and made it hard to stay motivated."				Many general practitioners do not focus on motivational factors and how these affect treatment and adherence, and one study identified primary care physicians' lack of confidence in facilitating behavioural change in patients, and their lack of incentives to make the necessary time commitment.
	Respondents felt that their concerns were not taken seriously by their healthcare providers.
12. Lack of follow-up from healthcare professionals	Participants commonly reported that their healthcare providers did not conduct regular follow-ups, which left them feeling unsupported in managing their conditions.			Participants expressed frustration over the absence of continuous care and monitoring by healthcare professionals. This lack of follow-up often left participants feeling unsupported and on their own in managing their condition.	Not feeling important enough: F1: "I just didn’t feel like my doctor was really interested in helping me manage my diabetes. There wasn’t much follow-up, and I was pretty much left to figure things out on my own."		“I wish I had someone to support me by showing interest by asking such things as: How is it going? Are you taking your walks?”	A medication-free informant was informed that his routine check-ups were a waste of time and resources, and that he could consult a doctor every second year. He noted: 'I liked being checked; maybe it's just me being selfish. It was really nice to have that security: you go there, get checked and then you're more aware of things and reflect on them'" (Male, 41)		The frequency of consultations can impact the maintenance of lifestyle changes.		Participants were asked if they wished for additional support from healthcare professionals... A few expressed a need for more consistent support.
	"My doctor rarely checks in on me after appointments. It feels like I'm left to handle everything on my own" Participant			Participant M1: "There was no follow-up after the initial diagnosis. I had to figure things out on my own, which was overwhelming and discouraging."	"They see you once then they send you to see a physician's assistant, which is like saying, well you know I wanted to come see you but—I guess it's a self-esteem thinking, you don't feel important enough to be seen. So that's been some of the lows, not finding a good person to work with. Sometimes it's been hard when other people don't seem to understand, but it really doesn't matter what other p…			"I still did not take any medication, but was unsure if my vital signs were normal, because my doctor declined to perform regular tests."		"Coming off the meal replacements, the meetings with [the dietitian] were not as frequent . . . You don't have someone there every week making you accountable for your decisions . . . I probably didn't think about what I was eating as much as I should." (P 01)
	Respondents indicated that the lack of follow-up made it difficult to stay motivated and adhere to treatment plans			Participant M3: "After my diagnosis, the healthcare system just seemed to forget about me. There were no follow-up calls or check-ins to see how I was doing. It made me feel like my health wasn't important."				“I liked being checked; maybe it’s just me being selfish. It was really nice to have that security: you go there, get checked and then you’re more aware of things and reflect on them” (Male, 41).
	"I need more guidance and reassurance from my healthcare team, but they don't seem to follow up after the initial consultation" Participant							One participant also experienced that she was blamed when the treatment plan did not work: "I was seeing a lady doctor and I was doing exactly what she told me, which probably brought my stress down. I ate exactly what I was supposed to eat right down to the teaspoonful. I did exactly that, and my sugars still weren't too good. We just couldn't get it down right. Over the phone, and I'm saying I …
13. Not taking the illness seriously				Many participants initially did not take their diagnosis seriously, which delayed their journey to effective management.	Some participants initially did not take responsibility for their diabetes diagnosis			One participant wished he would feel worse to take the illness seriously: “I never had any discomfort from it, and that is a disadvantage, you do not have time to think back upon where you felt really bad ( : : : ) I feel that it motivates me, that my fitness has improved, that walking on stairs is not a problem, that I feel good., I have more energy, I get my sleep, I am fresh when I wake up. Su…
				Participant M2: "For a long time, I didn't think diabetes was a big deal. I thought I could just take my meds and be fine. It wasn’t until things got worse that I realized how serious it was."	F3: "I didn’t actually think anything of the symptoms if you want to know the truth and I didn’t know anything about what the blood sugar numbers should be, anything like that I could have, because I had all the copies of my lab tests, I had them since 1997."
				Participant M4: "I ignored the doctor's advice for years. I didn't think the complications would happen to me. It was only after experiencing some health scares that I started to take it seriously."	F2: "Well, when they gave it to me I was surprised. I didn’t know much about the disease and I really didn’t look into it much. I think I thought that it would just go away. It didn’t seem important to me. I was pregnant with my daughter. We had just moved into another house. I was working long hours. It wasn’t that significant to me."
				Some participants placed responsibility on their doctor: "I consciously took the approach that if he (the personal physician) could tweak the meds it’s his problem; not mine. I will tell you that during that entire period as meds kept getting tweaked that I was never involved. I never did anything to make any kind of changes. I just went on down the road." (M2)
